# Supplementary material for: Self-Polarized P(VDF-TrFE)/Carbon Black Composite Piezoelectric Thin Film
Source: Polymers (Basel). 2023 Oct 18;15(20):4131. doi: 10.3390/polym15204131 (PMC10610547; doi:10.3390/polym15204131)
Supplement: Supplementary file 1 [file polymers-15-04131-s001.zip]

Archive with 1 entries (1 files):
- polymers-2633201-supplementary.pdf
